# Supplementary material for: Can we take the pulse of environmental governance the way we take the pulse of nature? Applying the Freshwater Health Index in Latin America
Source: Ambio. 2020 Nov 15;50(4):870–83. doi: 10.1007/s13280-020-01407-8 (PMC7982359; doi:10.1007/s13280-020-01407-8)
Supplement: Supplementary file 2 — Supplementary material 2 (XLSX 35 kb) [file 13280_2020_1407_MOESM2_ESM.xlsx]

## Sheet: Description
Column A is the Survey Module (1-12), corresponding to each sub-indicator
Column B is the set of questions (a,b,c…) corresponding to each Module (51 questions in total)
Remaining columns correspond to individual respondents and their alphanumeric codes (G= Government, A=Academia, E=Empresa (Industry), N=NGO, C=Community)
Respondents' ratings for the individual questions are on a 1-5 scale. Blank cells denote questions that were skipped.
Questions are equally weighted at the Module level and averaged to produce each sub-indicator score. Subindicators are then weighted and aggregated according to the stakeholder derived weight coefficients.

## Sheet: Colombia
Q R		G1	G2	G3	G4	G5	G6	G7	G8	G9	G10	G11	G12	G13	G14	G15	G16	G17	G18	G19	G20	G21	G22	G23	G24	G25	G26	G27	G28	G29	G30	G31	G32	G33	G34	A1	A2	A3	A4	E1	E2	E3	E4	E5	N1	N2	N3	N4	N5
1	a	4	3	3	2	3	3	4	2	3	2	4	3	3	3	2	1	3	3	3	2	3	3	3	3	3	3	3	3	3	3	3	4	4	2	4	2	3	3	1	3	4	4	3	2	2	2	2	2
	b	4	3	2	3		5	5	2	4	3	3	2	4	3	2	4	3	3	3	3	2	4	3	3	3	3	4	3	1	4	3	3	3	2	4	3	1	3	2	2	1	3	4		2	3	3	2
	c	4	2	3		4	3	3	2	4	3	4	3	3	2	3	3		2	3	2	4	3	2	2	2	2	3	4	3	3	3	4	4	3	4	3	3	3		3	2	2	4	2	2	2	2	2
	d	3	3	4	2	4	5	5	1	2	2	4	4	3	2	2	2	3	1	2	3	3	3	2	1	2	1	2	2	1	3	3	1	3	2	3	2	1	2	2	3	1	3	2		1	3	3	1
2	a	4	4	5		2	4	4	3	4	3	3	2	4	4	2	3	1	3	4	3	3	3	4	3	2	3	3	3	2	4	3	3	3	3	3	4	3	3	2	4	1	4	3	2	2	4	4	3
	b	4	4	5		3	4	4	3	4	3	3	3	4	4	3	4	2	3	2	4	4	4	3	4	3	2	2	3	3		3	2	3	4	2	4	4	3	2	4	3	4	4	2	3	3	4	3
	c	4	5	4	2		3	3	3	3	2	4	4	4	4	3	2	3	2	4	4	4	2	3	2	2	2	2	2	3	1	3	3	3	1	2	4	3	2	2	4	1	4	2	2		2	3	3
	d	4	5	5	2	3	5	5	3	4	3	4	3	4	4	4	3	4	4	4	4	4	4	3	1	2	2	3	4	3	4	3	2	3	3	2	5	4	3	3	4	4	5	3	2	2	3	3	4
	e	4	3	3			4	4	3		2	2	4	4	4	3	2	3	3	3	3	3	4	3	2	2	3	3	2	3	2	3	1	3	3	3	5	1	2	3	2	1	2	2	2	2	3	3	2
	f	4	4				3	3			2	2	2	4	3	3			1			2	2	1	4		1		3		3	3			3		3	2	2	3	4	1	2		2		3	3	2
3	a	4	4	4		4	4	4	2	4	4	4	4	5	4	4	4		3	3	3	4	4	4	3	1	4	3	3	4	4	3	3	4	4	3	4	3	3	2	5	1	4	3	4	3	3	3	1
	b	3	5	4	1	4	5	5	4	5	3	3	4	5	4	3	3	4	2	4	4	4	4	2	4	2	1	4	3	3	3	3	4	4	3	2	3	1	3	2	4	2		2	3	4	4	4	2
	c	4		5		5	4	5			1	3	4	5	4	4	5	3	2	4	3	4	4	4	4	4	3	1	4	4	5	3	2	4	4	3	4	4	3	1	4	3	4	4		4	2		2
	d	3	4		4	1	5	5	1	1		2	2	4	3	3		4	3	2	3	2	5	1	1	1	1	1	2	1	3	3	1	4	3	2	3	3	3	2	4	5	5	2	1		4	3	1
	e	3	2	4	3		5	5	4	5	4	4	3	5	4	4	4	4	4	4	2	4	4	4	3	2	5	3	3	4	4	3	5	4	3	4	5	4	2	2	4	3		5	4		3	4	2
4	a	4	3	3	2	3	3	3	3	3	3	4	3	4	4	2	2		3	2	2	3	4	1	2	3	1	3	3	4		3	1	3	3	3	2	3	2	2	3	5	4		2	3	3	2
	b	3	1	4	3	4	2	2	3	1	2	2	2	4	4	4	2		4	2	2	4	4	2	1	3	1	3	4	3		3	1	3	3	2	2	3	3	1	3	1	4	2		1	2	2
	c	2	2	4		4	3	4	1	1	2	3	2	5	4	2	2		2	2	2	2	4	2	2	1	1	2	2	2		3	1	4	2	1	2	2	2	2	2	3	5	1		3	4	2
5	a	4	4	3		4	3		2	4	1	4	4	5	3	3		1	3	2	2	4	4	2	2	2	1	3	3	3	3	3	3	4	4	2	3	3	3	1	2	2	4	4	3	1	1	3	2
	b	4	3	3		4			3	4	2	4	4	5	3	2		1	4	2	3	3	4	2	3	2	1	4	3	3	3	3	1	3	4	2	3	2	3	2	3	4	5	2	3	2	2	3	2
	c	4	2	2		3	4	4	3	4	3	3	4	5	2	1		1	3	2	2	2	4	1	3	1	1	2	3	3	2	3	1	3	3	3	3	2	3	1	2	1	5	1	2	1	2	1	1
	d	2	3	4	3	1	5	5	4	4	2	4	2	4	2	2	1	3	3	2	2	3	4	2	4	2	3	3	2	2	2	3	3	3	3	3	3	1	2	1	2	1	4	3	2	1	4	2	2
	e	4	4	4	3	2	5	5	2	3	1	4	2	4	3	1		3	3	2	2	2	4	1	2	2	1	2	2	2	3	3	1	3	2	2	3	2	3	1	2	1	4	2	2	1	3	2	2
6	a	4	2	3		3	5	5	4	4	2	4	2	4	2	3	4	3	4	2	2	3	4	1	2	3	3	2	3	2	3	4	3	3	4	2	3	3	3	1	4	1	5	2	2	4	1	3	2
	b	4	3	3		2	4	4	3	2	2	4	2	4	2	2	3	4	4	2	2	4	4	1	3	2	2	3	3	3	3	3	2	3	5	1	2	3	3	1	3	1	4	2		3	2	2	2
	c	4	2	5	3	4	5	4	3	3	2	4	3	4	3	4		4	4	2	3	4	4	2	2		2	4	2	3	4	4	2	3	4	2	4	3	2	1	4	2	5			3	3	3	3
	d	3		4	3	3	4	4	4	3	2	4	3	4	3	3	2	3	3	2	3	2	4	2	3	2	1	3	3	3	3	3	2	3	3	2	2	1		1	3	1	4	1		3	2	2	1
7	a	4	4	4	2	2	4	4	5	2	3	4	4	4	4	2	1	2	4	2	3	1	4	3	3	3	3	2	2	2	3	3	2	3	4	2	3	1	3		3	5	3	2	2	1	3	4	2
	b	3	3	5	2	2	4	5	5	3	3	4	3	4	4	2		4	4	2	3	2	3	3	3	3	2	2	2	3	3	3	1	3	5	2	3	3	3	2	3	4	4	2	2	2	3	2	2
	c	3		5	2	2	5	5	5	3	3	4	3	4	3	3	2	4	3	2	3	2	4	1	2	2	1	1	2	2	3	3	2	3	4	2	3	2	3	1	3	1	4	2	2	1	1	3	1
8	a	4	3	5		3	4	4	2	2	2	3	3	4	5	2		4	3	2	3	2	4	2	1	3	2	3	3	1	3	3	2	3	4	2	4	3	3	3	2	1		4	2	1	3	3	2
	b	4	2	5	2	3	4	4	2	2	2	3	4	4	5	2		3	2	2	3	2	3	2	1	3	2	3	2	3	3	3	2	3	3	1	4	3	2	3	2	1	3	2	2		4	3	2
	c	3	1	5		2	4	3	3	2	2	3	2	4	4	2			3	2	2	2	4	2	3	3	2	2	2	2	3	3	2	3	4	2	3	3	3	2		2	4	3	2	1	2	3	2
	d	3	2	5	2	3	4	4	3	4	3	3	1	4	4	3		3	3	2	2	3	4	3	4	3	2	2	2	3	3	3	2	3	3	3	3	2	3	3		1	5	2	2	1	4	2	2
	e	3	3	4	2		4	4	3	3	1	4	3	4	3	3	2		4	2	3	3	5	3	3	3	4	3	2	3	3	3	4	3	3	2	4	1	2	2		1		4	3	1	3	4	1
9	a	2	2	3		3	3	4	2	1		3	4	4	3	3	3		2	3	2	3	3	1	3	1	2	2	3	3	3	3	3	3	5	2	2	3	3	1		2	4	3	3		4	2	1
	b	3	1	4		2	4		2	1		3	3	4	3	3			4	3		2	4		2	2	2	2	3	4	6	3	3	3	5	3	4	3	3	1	3		3	3			4	2	2
	c	2	4	3		3	3	3	3	3		3	4	4	3	3			4	3	4	2	5		4	3	3	3	4	4	3	3	3	3	5	3		3	3	1	3		5	4			4	2	3
	d	3	3	3		3	3	4	2	2		2	3	4	3	3			4	3	3	3	5	3	3	3	2	3	3	3	4	3	3	3	5	3	3	3	3	1	2	5		2			3	3	2
10	a	2	2	3	3		3	2	2	2	2	2	3	4	2	2	3	2	3	3	2	4	4	2	3	4	2	2	1	2	2	2	1	3	4	3	3	3	4	2	2	2	4	4	3	2	4	4	1
	b	2	1	4			3	4	2	2	2	3	4	4	2	2		2	3	3	2	3	4	2	2	3	3	3	2	2	3	3	3	3	4	3	3	3		2	2	2	5	2		2	2	2	1
	c	3	2	4			2	4	2	2	3	3	2	4	2	2		2	4	2	3	3	4	2	2	2	3	2	3	3	3	3	3	3	4	3	4	2	3	2	2	3	2	1	3		4	4	2
	d	2	3	4			4	4	1	2	3	2	3	5	2	3		3	3	3	3	3	4	4	3		3	2	3	3	2	2	4	3	5		2	3	3	2	3	1	4	3			4	3	1
	e	2	2	4	2		3	3	2	2	1	2	2	4	2	2		3	3	3	1	2	3	2	3		3	1	2	3	3	3	3	3	2	2	2	3	3	3	2	1	4	3			2	3	2
11	a	4	3	4	3	5	5	5	2	4	3	3	3	4	2	2		3	3	2	3	4	4	2	3		3	3	2	3	4	3		3	5	2	3	3	3	1	3	5	4	4		2	3	3	3
	b	4	4	3	3	3	4	5	2	5	2	3	3	4	3	2		4	2	2	3	3	4	1	3		3	2	3	2	4	3	3	3	4	2	4	3	2	2	2	5	5	2		2	3	2	2
	c	3	3	3	3		4	4	1	2	2	3	2	4	1	2		3	3		2	2	3	1	2		2	2	2	2		3		2	1	2	4	2	2	1	3	1	3	2		2	2	1	2
	d	2	3	3		3	4	4	1	3	2	3	3	4	3	2		3	4	2	2	4	4	3	3		2	3	2	3	4	3	2	2	3	2	3	3	3	2	2	1	3	1		2	3	1	2
12	a	2	4	3	2		4	4	2	3	2	3	2	4	4	3	3		3	2	2		4	3	3	3	3	2	2	2		3	2	3	4	3	2	1	3	1		1	4			1	4	3	3
	b	2	3	4	2	3	5	4	3	3	2	4	3	4	4	3			3	2	3	4	5	2	3	3	4	3	2	3	3	3	3	3	3	2	3	3	3	1		2	3	3		1	2	3	4
	c	1	2	4	2		4	4	3	3	1	4	2	3	4	2			3	2	4	4	4	2	3	2	2	2	2	3		3	3	3	3		3	2	2	1		4	2	2		1	3	2	2
[truncated: 12 more columns]

## Sheet: Peru
Q R		G1	G2	G3	G4	G5	G6	G7	G8	G9	G10	G11	G12	G13	G14	G15	G16	G17	A1	A2	E1	E2	E3	E4	E5	N1	N2	N3	N4	C1	C2	C3
1	a		3	3	3	3	2	3	3	5	4	2		1	3	2	2	3	3	2	2	1	3	4	4	3	1		4	1	3	3
	b	3	2	2	3	2				4	5	3	3	2	4	4	3	4	4	2	2	3	1	4	4	4	3	4	4	1	3	4
	c	4	2	2				2	1	1	4	1	2	1	3	2	1	4	3	3	2		2	3	3	2			2	1	1	3
	d	4	2	2	3	2	1	3	2	3	3	1		1	3	4	3	3	3	3	3		2	2	2	2	2	1	5	2	1	1
2	a		2	2		2	2	2	2	3	4	3		2	4	2	3	3		3	2	2	1	4	4	3	2			2	3	3
	b	4	2	3	1	2	2	3	3	3	3	3	2	3	3	3	2	4		4	3	2	4	4	4					1	1	3
	c	2	2	2	1	2		3	1	2	4	2		2	3	3	2	4		4	3		2	4	4		3			1	1	2
	d	3	2	2	1	2	1	2	2	3	4	2	2	2	4	3	3	5		4	2	1	5	4	4	2	1			1	2	1
	e	2	2	2	2	1	1	3	3	2	3	2	3	2	3	2		3	2	2	3	2	3	3	3	2	1			1	2	1
	f		2	2	1			4	2	2	2				4	2		5	3	2	2	1	3	2	2	2	3	2		1	1	1
3	a	2	4	4	4	4		5	4	4	4	1	4	4	4	2	4	4		2	4	3	4	4	4	3	3	4		1	2	1
	b	1	4	4	3	4		4	4	3	4	1	3	4	4	4	3	5	4	3	4	1	1	2	2	4	4	4		1	2	1
	c	2	4	4		1	1	3	4	3	3	1			1	2		5	4	3	3	2	3	4	4	3	4			1	2
	d	1	3	4	4	3		1	3	3	4	3		1	4	4		4	2	4	2	1	5	3	3		1	1		1	2
	e	2	2	2		3		4	3	3	3	1	3	4	3	4		4	2	4	3	2	2	3	3	3	3	4			3	3
4	a	1	3	3	2	3		3	3	4	2	1	2	2	3	3	2	3		2	2	2	3	3	3	2	2			2	2	2
	b	1	2	2	4	2		3	3	4	3	2	3	2	4	2	3	4	3	3	2	2	4	3	3	2	3	1		1	2	2
	c	1	2	3	2	3		2	2	4	4	2	3	3	3	3	4	3	2	3	3	4	2	4	4	3	3			1	2	1
5	a	2	2	2		3		3	2	3	3	2	2	3	3	2		3	2	3	3	2	3	4	4	3	3			1	1	1
	b	2	3	3		3	2	3	1	3	3	2	3	2	3	2		3	3	2	3	2	3	4	4	3	2			1	2	2
	c	1	2	1	2	2		2	1	2	3	1	2	2	3	3	1	3	3	3	3	1	2	4	4	2	1			1	1	2
	d	1	3	1	2	2		2	1	2	2	1	2	1	2	3		3	2	2	3	1	3	4	4	1	3	1		1	1	1
	e	3	2	1	2	2	1	3	1	2	3	1	3	1	2	2	2	4		2	3	1	1	4	4	1	2	1		1	1	1
6	a	3	2	2	1	3		2	3	4	5	3	3	1	3	3	4	5	2	2	3	3	1	4	4	2	2	2	4	2	2	2
	b		3	2	1	3		2	2	4	3	2	3	2	3	3	4	4		2	3	1	5	4	4	2	3	2		1	3	1
	c		2	3	1	3		3	3	4	4	3	3	2	4	3	3	5		2	4	1	4	4	4	4	4	2	2	2	2	2
	d		1	1	1	2		3	1	3	4	4	3	2	2	2	4	4		2	4	4	3	4	4	3	2		3	1	2	2
7	a		2	1	2	2		4	1	2	4	1	3	2	3	2	3	4	3	3	3	1	2	3	3	2	2	3	2	1	2	1
	b	3	2	1	2	3		3	2	2	3	2	2	2	4	4	3	5		3	4	1	2	3	3	2		3	1	2	2	1
	c	2	3	1		3		3	2	2	4	2	3	1	2	5	3	5		3	3	1	5	3	3	2		3		1	2	1
8	a	3	2	2	2	2	2	2		3	4	1	3	4	3	4	3	3	2	2	3	3	3	2	2	2	2		2	1	2	3
	b	3	1	1	2	1	2	2		3	4	1		2	3	4		4	2	4	2		1	2	2	1	3			2	1	2
	c	2	2	3	2	2		2		3	4	1		3	3	3		5		3	3	1	2	3	3	3	3		1	2	2
	d	2	1	2	1	2	2	3	3	3	4	2	3		2	3	3	5	3	3	2	3	3	3	3	3	3	2	3	2	2	2
	e		2	2	1	2	2	3	1	3	3	2	4	2	2	3		3	3	4	3	1	3	2	2	2	1	2	2	1	2	2
9	a	1	3	3	1	2	1		2	1	3		1	2	1	3	4	2	2	1	2	3	2	2	2	3	2	1	1	1	2	1
	b	1	3	3	2	3	1	2	1	1	3		2	2	2	2		3	2	1	3	4	4	2	2	3	4	1	5	1	2	1
	c	1	3	3	1	2	1	2	2	1	3		2	3	3	2	3	4	3	2	3	3	3	2	2	4	3	2		1	2	1
	d	1	3		2	3		2	2	3	4		2	3	3	3		3		2	3	4	5	2	2	4	2	2		1	1	1
10	a		3	3	1	2	1	2	4	4	4		2	4	3	4	4	4		1	3	1	3	3	3	3	2			1	1	4
	b	2	2			2	1	4	4	4	4	1	3	4	3	4	3	5	3	2	3	3	1	3	3	3	2	3		1	3	3
	c		2	2	2	3	2	3	3	4	4	1	3	3	3	3	4	3	4	2	2	4	4	2	2	4	1	3		1	4	3
	d	2	2	2		3		4	3	4	4	2	3	4	2	4	4	4	4	3	3	3	4	2	2	4	3	5		1	4	3
	e	2	2	2	1	3		2	4	4	3	3	3	4	2	3	4	4		2	2	4	5	2	2	2	1	4		1	4	3
11	a		2	2	2	2	2	3		3	4	3		2	3	3	3	3		2	2	1	1	2	2	3	2	2	2	2	2	2
	b		2	2	2	2	2	3	3	3	4	2	2	2	3	3	2	4		2	3	3	1	3	3	2	3	2	2	1	3	2
	c		2	2	1	2	1	2	3	3	3	3	2	2	2	2		3		1	3	1	3	3	3	3	3	1	3	1	1	2
	d	2	2	2	2	3	1	3		3	4	3	2	2	2	3	3	4		3	2	3	1	4	3	3	3	2	4	1	2	2
12	a		3	2	3	3	2	4	2	3	3	2	2	2	3	2	3	4	3	2	3	3	1	2	2	2	1	2	3	2	1	3
	b		3	3	3	2	2	3	3	3	2	2		3	3	2	2	4		3	3	1	2	3	3	2	3	2	1	1	2	3
	c		2	2	3	3		3	3	3	3	2		2	3	3		5	3	3	3	1	3	3	3		3	3	1	1	2	3

## Sheet: Brazil
Q R		G1	G2	A1	A2	A3	A4	A5	A6	E1	N1	N2	N3	N4	N5	N6	N7	C1	C2	C3	C4	C5	C6
1	a	1	1	3	4	1	5	1	3	3	1	1	3	3	3	3	3	3	1	2	2	3	3
	b	4	1	4	3	1	5	2	2	3	1	1	3	4	5	5	5	4	3		2	3	4
	c	1	1	4	4	2	5	1	4	2	1	2	3	4	1	1	1	4	4	2	2	3	5
	d	1	2	3	4	1	2	2	4	3	5	1	3	3	3	3	3	2	2	2	1	3	3
2	a	4	1	4	2		2	3	4	1	2		3	2	1	1	1	1	1	1	1	1	3
	b	4	1	5	2		2	3	4	2	2	2	3	2	2	2	2	5		2	1	3	5
	c	2	1	4			2	2	4	1		2	1	1	1	1	1	1	1	1	3	1	4
	d	1	2	3	2	1	2	1	5	2	1	2	1	4	1	1	1	1	1	1	2	2	5
	e	2	2	3	3	1	2	1	5	2	3	3	1	4	2	2	2	2	1	1	2	1	1
	f		1	2	2	1	2	2	5	1	3	3	2		1	1	1	1	2	1	3	2	1
3	a		1	3	4	1	3	3	5	2	1	2	1	3	1	1	1	3		1	2	3
	b		2	4	5		2	3	3	2	1	3	1	4	3	3	3	3	3	1	1	2	3
	c		2	1	1		2	3	2	1	1	2	1	2	1	1	1	1		2	3	2	1
	d		1	2	5		2		1	1	1	2	1	2	3	3	3	1	1	1	1	1	2
	e		2	4	5		2		4	2	1	2	2	3	3	3	3	2	1		3	4
4	a	1	2	4	2	1	2	3	5	1	1	2	3		1	1	1	1	1	2	3	2	1
	b	1	2	4	2	1	3	4	5	2	1	3	3		1	1	1	3	2		4	2	3
	c	1	1	4	1	1	2	4	5	1	1	3	2		1	1	1	3	1	1	2	2	3
5	a	1	2	3	3	1	2	2	3	2	2	3	3		1	1	1	3	2	2	2	3	3
	b	1	2	1	2	1	2	2	2	1	4	2	2	3	1	1	1	3	3	2	2	2	3
	c	1	2	1	1	1	2	2	1	1	3	1	1	2	1	1	1	3		1	2	2	3
	d	1	2	1	2	1	2	2	2	2	1	1	2	3	1	1	1	1	1	1	1	2	1
	e		1	3	1	1	2	2	2	2	1	2	2	2	1	1	1	3		2	2	2	3
6	a	1	2	3	4		3	3	5	2	2		2	4	1	1	1	4		1	1	1	4
	b	1	2	3	3	2	2	3	3	3	2	2	2	3	2	2	2	3	1	1	2	1	2
	c	1	3	3	3	2	3	2	3	2	2	2	2	2	1	1	1	2		2	1	1	2
	d	1	2	2	2	1	2	2	3	2	2	1	2	2	2	2	2	2			1	1	2
7	a	1	2	2		2	2	3	2	2	1	2	3	3	1	1	1	3		1	2	1	3
	b	1	2	2		2	2	3	1	2	1	2	3	3	1	1	1	2	4	2	2	1	2
	c	1	2	2		2	2	3	2	2	1	2	2	3	1	1	1	3	2	1	2	1	2
8	a	2	1	4	3	1	2		2	2	3	1	2	4	2	2	2	2	1	2	1	2	2
	b	2	1	4		1	1		2	1	1	1	1		2	2	2	1	1	2	2	2	1
	c	2	1	4	3	1	2		2	3	2	1	1	4	2	2	2	3	3	2	3	2	3
	d	2	1	4	4	1	2		2	2	1	1	1	2	2	2	2	1	1	2	3	2	2
	e	2	1	2	4	1	2		2	2	1	1	1	1	2	2	2	1	1	1	3	2	3
9	a	2	1	2	5	3	2	2	1	1	5	3	1	3	1	1	1	1	1	1	1	2	1
	b		1	2	5	1	1			2	2	1	1		1	1	1	1		1	1	2	1
	c	3	1	2	5	1	2			3	4	1	3	4	1	1	1	3		2	2	1	3
	d	2	1	2	5	2	2		2	2	2	2	2	4	1	1	1	3	3	2	1	2	3
10	a		1	4	5	2	2	3	4	2	3	2	2	2	1	1	1	2			2	1	2
	b		1	4	5	2	2		5	2	5	2	2	3	4	4	4	2		3	3	2	2
	c		1	4	1	1	2	2	3	2	4	1	2	3	1	1	1	1	1	2	2	2	1
	d		2	5		1	2	1	3	2	5	1	2	2	4	4	4	3			3	2	3
	e		2	4	3	1	2	1	3	2	5	1	2	2	4	4	4	2	4	2	3	2	2
11	a	2	1	2	2	2	2	3	4	2		2	1	2	1	1	1	2	1	1	2	2	2
	b	2	1	2		2	2	3	3	1	1	2	1	2	4	2	2	3	1	2	2	2	3
	c	1	1	1	2	1	3	3	2	1	1	1	1	2	1	2	2	1	1	2	1	2	1
	d	1	1	2	1	1	2	3	4	1	1	1	1	2	4	1	1	2	1	2	2	2	2
12	a	1	2	3	5	2	2	3	5	1	1	2	2	4	2	2	1	3	4	2	2	2	3
	b	1	2	4	5	1	3	2	5	2	1	1	2	4	1	1	1	4	1	3	3	2	4
	c	1	2	3	5	1	3	3	5	1		1	2	4	1	1	1	2	2	2	3	3	2
